# Supplementary material for: A new species of the genus Tylototriton (Urodela, Salamandridae) from western Thailand
Source: Zookeys. 2021 Nov 19;1072:83–105. doi: 10.3897/zookeys.1072.75320 (PMC8626410; doi:10.3897/zookeys.1072.75320)
Supplement: XML Treatment for Tylototriton umphangensis [file zookeys.1072.75320-treatment1.xml]

<!DOCTYPE tp:taxon-treatment
  PUBLIC "-//TaxonX//DTD Taxonomic Treatment Publishing DTD v0 20100105//EN" "tax-treatment-NSO.dtd">
<tp:taxon-treatment xmlns:tp="http://www.plazi.org/taxpub"><tp:treatment-meta><kwd-group><label>Taxon classification</label><kwd>
              <named-content content-type="kingdom">Animalia</named-content>
            </kwd><kwd>
              <named-content content-type="order">Caudata</named-content>
            </kwd><kwd>
              <named-content content-type="family">Salamandridae</named-content>
            </kwd></kwd-group><mixed-citation publication-type="journal"><person-group><name><surname>Pomchote</surname><given-names>Porrawee</given-names></name><name><surname>Peerachidacho</surname><given-names>Parada</given-names></name><name><surname>Hernandez</surname><given-names>Axel</given-names></name><name><surname>Sapewisut</surname><given-names>Pitak</given-names></name><name><surname>Khonsue</surname><given-names>Wichase</given-names></name><name><surname>Thammachoti</surname><given-names>Panupong</given-names></name><name><surname>Nishikawa</surname><given-names>Kanto</given-names></name></person-group><article-title>A new species of the genus <italic><tp:taxon-name><tp:taxon-name-part taxon-name-part-type="genus" reg="Tylototriton">Tylototriton</tp:taxon-name-part></tp:taxon-name></italic> (<tp:taxon-name><tp:taxon-name-part taxon-name-part-type="order">Urodela</tp:taxon-name-part></tp:taxon-name>, <tp:taxon-name><tp:taxon-name-part taxon-name-part-type="family">Salamandridae</tp:taxon-name-part></tp:taxon-name>) from western Thailand</article-title><source>Zookeys</source><day>19</day><month>11</month><year>2021</year><volume>1072</volume><fpage>83</fpage><lpage>105</lpage><pub-id pub-id-type="doi">10.3897/zookeys.1072.75320</pub-id></mixed-citation></tp:treatment-meta><tp:nomenclature><tp:taxon-name>
            <object-id xmlns:xlink="http://www.w3.org/1999/xlink" content-type="arpha" xlink:type="simple">2B42FF3F-D753-5E06-AE91-AE2800481B22</object-id>
            <tp:taxon-name-part taxon-name-part-type="genus" reg="Tylototriton">Tylototriton</tp:taxon-name-part>
            <tp:taxon-name-part taxon-name-part-type="species" reg="umphangensis">umphangensis</tp:taxon-name-part>
            <object-id xmlns:xlink="http://www.w3.org/1999/xlink" content-type="zoobank" xlink:type="simple">http://zoobank.org/D280A352-65C9-4F84-91BF-53F19B954E87</object-id>
          </tp:taxon-name><tp:taxon-status xmlns:xlink="http://www.w3.org/1999/xlink" xlink:type="simple">sp. nov.</tp:taxon-status><xref ref-type="fig" rid="F3">Thai name: Ka Tang Nam Umphang English name: Umphang crocodile newt Figures 3</xref><xref ref-type="fig" rid="F4">, 4</xref><xref ref-type="fig" rid="F5">, 5</xref><tp:nomenclature-citation-list><tp:nomenclature-citation><tp:taxon-name>
                <tp:taxon-name-part taxon-name-part-type="genus" reg="Tylototriton">T.</tp:taxon-name-part>
                <tp:taxon-name-part taxon-name-part-type="species" reg="uyenoi">uyenoi</tp:taxon-name-part>
              </tp:taxon-name><comment>: (referring to the population from Umphang, Tak Province): <xref ref-type="bibr" rid="B18">Hernandez et al. 2019</xref>, page 18.</comment></tp:nomenclature-citation></tp:nomenclature-citation-list></tp:nomenclature><tp:treatment-sec sec-type="Holotype" id="SECID0EJEBI"><title>Holotype.</title><p><named-content xmlns:xlink="http://www.w3.org/1999/xlink" content-type="dwc:institutional_code" xlink:type="simple">CUMZ</named-content>-A-8243, adult male, collected from Umphang Wildlife Sanctuary, Tak Province, western Thailand, approximate coordinate <named-content xmlns:xlink="http://www.w3.org/1999/xlink" content-type="dwc:verbatimCoordinates" xlink:type="simple"><named-content content-type="geo-json" specific-use="{&#34;type&#34;:&#34;Point&#34;,&#34;coordinates&#34;:[98.966667,16.200000]}" id="NCID0EWEBI" xlink:type="simple">16°12’N, 98°58’E</named-content></named-content>; ca 1,150 m a.m.s.l., collected on 19 June 2021 by Porrawee Pomchote and Pitak Sapewisut.</p></tp:treatment-sec><tp:treatment-sec sec-type="Paratypes" id="SECID0E2EBI"><title>Paratypes.</title><p><named-content xmlns:xlink="http://www.w3.org/1999/xlink" content-type="dwc:institutional_code" xlink:type="simple">CUMZ</named-content>-A-8244, <named-content xmlns:xlink="http://www.w3.org/1999/xlink" content-type="dwc:institutional_code" xlink:type="simple">CUMZ</named-content>-A-8245, and <named-content xmlns:xlink="http://www.w3.org/1999/xlink" content-type="dwc:institutional_code" xlink:type="simple">CUMZ</named-content>-A-8246; three adult males, same data as the holotype.</p></tp:treatment-sec><tp:treatment-sec sec-type="etymology" id="SECID0ENFBI"><title>Etymology.</title><p>The specific epithet <italic><tp:taxon-name><tp:taxon-name-part taxon-name-part-type="genus" reg="Tylototriton"/><tp:taxon-name-part taxon-name-part-type="species" reg="umphangensis">umphangensis</tp:taxon-name-part></tp:taxon-name></italic> refers to Umphang Wildlife Sanctuary, the type locality of the new species.</p></tp:treatment-sec><tp:treatment-sec sec-type="diagnosis" id="SECID0E4FBI"><title>Diagnosis.</title><p>The new species is placed in the genus <italic><tp:taxon-name><tp:taxon-name-part taxon-name-part-type="genus" reg="Tylototriton">Tylototriton</tp:taxon-name-part></tp:taxon-name></italic> by having a combination of dorsal granules present, dorsolateral bony ridges on head present, knob-like warts (rib nodules) on dorsolateral body present, and quadrate spine absent. <italic><tp:taxon-name><tp:taxon-name-part taxon-name-part-type="genus" reg="Tylototriton">Tylototriton</tp:taxon-name-part><tp:taxon-name-part taxon-name-part-type="species" reg="umphangensis">umphangensis</tp:taxon-name-part></tp:taxon-name></italic> sp. nov. differs from its congeners by having the following morphological characters: medium-sized, adult <abbrev xmlns:xlink="http://www.w3.org/1999/xlink" xlink:title="snout–vent length" id="ABBRID0EVGBI" xlink:type="simple">SVL</abbrev> 65.6–75.3 mm in males; skin rough with fine granules; snout truncate; quadrate regions laterally protruding; antero-medial ends of dentaries distinctly expanded; dorsolateral bony ridges on head prominent, steep, rough, narrow, and posterior ends curved medially; parotoids distinct, oriented rather parallel to the body axis and posterior part curved upwards in the lateral view; vertebral ridge distinct and segmented; rib nodules 14–15, small, and indistinct; limbs long and thin; tips of forelimbs and hindlimbs overlapping when adpressed along the body; tail thin.</p></tp:treatment-sec><tp:treatment-sec sec-type="description" id="SECID0EZGBI"><title>Description of holotype.</title><p>Body rather slim and long (RTRL 76.6%); skin rough; fine granules dense on dorsum, dense on sides of body and tail, and arranged in transverse striations on mid-ventrum; head longer than wide (<abbrev xmlns:xlink="http://www.w3.org/1999/xlink" xlink:title="head width" id="ABBRID0E6GBI" xlink:type="simple">HW</abbrev>/<abbrev xmlns:xlink="http://www.w3.org/1999/xlink" xlink:title="head length" id="ABBRID0EDHBI" xlink:type="simple">HL</abbrev> 0.97), hexagonal in shape, depressed, and slightly oblique in profile; snout truncate, hardly projecting beyond lower jaw; nostrils close to snout tip, not visible from dorsal view; quadrate regions protruding laterally from dorsal view; antero-medial ends of dentaries distinctly expanded; dorsolateral bony ridges on head narrow, rough, and posterior ends curved proximally; sagittal ridge on head short and weak; labial fold absent; tongue oval, attached to anterior floor of mouth, free laterally and posteriorly; vomerine tooth series in an inverted V-shape, converging anteriorly and reaching choanae; parotoids distinct, projecting posteriorly, posterior ends slightly curved medially, oriented rather parallel to body axis and curved upwards in lateral view; gular fold present; costal folds absent; vertebral ridge prominent, narrow, and slightly segmented from neck to groin, separated from sagittal ridge on head; two low and flat bony ridges on the dorsal head surface forming a “V” shape, connected with the anterior end of vertebral ridge; rib nodules small, indistinct, forming knob-like warts, 15 on each side of body from axilla to base of tail; rib nodules slightly increasing in size from most anterior to forth nodule, then decreasing posteriorly; forelimbs (34.2% <abbrev xmlns:xlink="http://www.w3.org/1999/xlink" xlink:title="snout–vent length" id="ABBRID0EHHBI" xlink:type="simple">SVL</abbrev>) shorter than hindlimbs (40.0% <abbrev xmlns:xlink="http://www.w3.org/1999/xlink" xlink:title="snout–vent length" id="ABBRID0ELHBI" xlink:type="simple">SVL</abbrev>); tips of forelimb and hindlimb overlapping when adpressed along body; fingers and toes well developed, free of webbing; fingers four, comparative finger lengths 2 &gt; 3 &gt; 1 &gt; 4; toes five, comparative toe lengths 4 &gt; 3 &gt; 2 &gt; 5 &gt; 1; tail laterally compressed, dorsal fin more distinct posteriorly, ventral edge smooth, tip pointed; tail short (91.9% <abbrev xmlns:xlink="http://www.w3.org/1999/xlink" xlink:title="snout–vent length" id="ABBRID0EPHBI" xlink:type="simple">SVL</abbrev>); cloaca slightly swollen; vent slit longitudinal.</p></tp:treatment-sec><tp:treatment-sec sec-type="Color of holotype" id="SECID0ETHBI"><title>Color of holotype.</title><p>In life, dorsal ground coloration is dark-brown to blackish-brown, while the ventral color is slightly lighter than dorsum. Dorsal, ventral, and lateral of head, parotoids, vertebral ridge, rib nodules, limbs, vent region, and whole tail are orange-brown. Tip of tail is slightly lighter than dorsal and lateral sides of tail. Ventral side of head, part of pectoral and pubic region, limbs, and tail prominently lighter than dorsum. The lightest is the ventral edge of the tail. The lighter region between the ventral edge of the tail and the area of the vent is connected. Color of digit tips is dark brown. After a week in preservation, the color pattern is rather similar to that in life.</p></tp:treatment-sec><tp:treatment-sec sec-type="description" id="SECID0EYHBI"><title>Measurement of holotype (in mm).</title><p><abbrev xmlns:xlink="http://www.w3.org/1999/xlink" xlink:title="snout–vent length" id="ABBRID0E5HBI" xlink:type="simple">SVL</abbrev> 72.7; <abbrev xmlns:xlink="http://www.w3.org/1999/xlink" xlink:title="head length" id="ABBRID0ECIBI" xlink:type="simple">HL</abbrev> 16.4; <abbrev xmlns:xlink="http://www.w3.org/1999/xlink" xlink:title="head width" id="ABBRID0EGIBI" xlink:type="simple">HW</abbrev> 15.9; <abbrev xmlns:xlink="http://www.w3.org/1999/xlink" xlink:title="maximum head width" id="ABBRID0EKIBI" xlink:type="simple">MXHW</abbrev> 18.1; <abbrev xmlns:xlink="http://www.w3.org/1999/xlink" xlink:title="snout length" id="ABBRID0EOIBI" xlink:type="simple">SL</abbrev> 6.3; <abbrev xmlns:xlink="http://www.w3.org/1999/xlink" xlink:title="lower jaw length" id="ABBRID0ESIBI" xlink:type="simple">LJL</abbrev> 16.7; <abbrev xmlns:xlink="http://www.w3.org/1999/xlink" xlink:title="eyelid-nostril length" id="ABBRID0EWIBI" xlink:type="simple">ENL</abbrev> 4.2; <abbrev xmlns:xlink="http://www.w3.org/1999/xlink" xlink:title="internarial distance" id="ABBRID0E1IBI" xlink:type="simple">IND</abbrev> 4.3; <abbrev xmlns:xlink="http://www.w3.org/1999/xlink" xlink:title="interorbital distance" id="ABBRID0E5IBI" xlink:type="simple">IOD</abbrev> 9.6; <abbrev xmlns:xlink="http://www.w3.org/1999/xlink" xlink:title="upper eyelid width" id="ABBRID0ECJBI" xlink:type="simple">UEW</abbrev> 1.6; <abbrev xmlns:xlink="http://www.w3.org/1999/xlink" xlink:title="upper eyelid length" id="ABBRID0EGJBI" xlink:type="simple">UEL</abbrev> 4.7; <abbrev xmlns:xlink="http://www.w3.org/1999/xlink" xlink:title="orbit length" id="ABBRID0EKJBI" xlink:type="simple">OL</abbrev> 2.1; <abbrev xmlns:xlink="http://www.w3.org/1999/xlink" xlink:title="axilla-groin distance" id="ABBRID0EOJBI" xlink:type="simple">AGD</abbrev> 39.3; <abbrev xmlns:xlink="http://www.w3.org/1999/xlink" xlink:title="trunk length" id="ABBRID0ESJBI" xlink:type="simple">TRL</abbrev> 55.7; <abbrev xmlns:xlink="http://www.w3.org/1999/xlink" xlink:title="tail length" id="ABBRID0EWJBI" xlink:type="simple">TAL</abbrev> 66.8; <abbrev xmlns:xlink="http://www.w3.org/1999/xlink" xlink:title="vent length" id="ABBRID0E1JBI" xlink:type="simple">VL</abbrev> 6.3; <abbrev xmlns:xlink="http://www.w3.org/1999/xlink" xlink:title="basal tail width" id="ABBRID0E5JBI" xlink:type="simple">BTAW</abbrev> 10.6; <abbrev xmlns:xlink="http://www.w3.org/1999/xlink" xlink:title="medial tail width" id="ABBRID0ECKBI" xlink:type="simple">MTAW</abbrev> 1.7; <abbrev xmlns:xlink="http://www.w3.org/1999/xlink" xlink:title="basal tail height" id="ABBRID0EGKBI" xlink:type="simple">BTAH</abbrev> 11.2; <abbrev xmlns:xlink="http://www.w3.org/1999/xlink" xlink:title="maximum tail height" id="ABBRID0EKKBI" xlink:type="simple">MXTAH</abbrev> 8.8; <abbrev xmlns:xlink="http://www.w3.org/1999/xlink" xlink:title="medial tail height" id="ABBRID0EOKBI" xlink:type="simple">MTAH</abbrev> 8.7; <abbrev xmlns:xlink="http://www.w3.org/1999/xlink" xlink:title="forelimb length" id="ABBRID0ESKBI" xlink:type="simple">FLL</abbrev> 24.9; <abbrev xmlns:xlink="http://www.w3.org/1999/xlink" xlink:title="hindlimb length" id="ABBRID0EWKBI" xlink:type="simple">HLL</abbrev> 29.1; <abbrev xmlns:xlink="http://www.w3.org/1999/xlink" xlink:title="second finger length" id="ABBRID0E1KBI" xlink:type="simple">2FL</abbrev> 5.3; <abbrev xmlns:xlink="http://www.w3.org/1999/xlink" xlink:title="third finger length" id="ABBRID0E5KBI" xlink:type="simple">3FL</abbrev> 4.1; <abbrev xmlns:xlink="http://www.w3.org/1999/xlink" xlink:title="third toe length" id="ABBRID0ECLBI" xlink:type="simple">3TL</abbrev> 6.5; and <abbrev xmlns:xlink="http://www.w3.org/1999/xlink" xlink:title="fifth toe length" id="ABBRID0EGLBI" xlink:type="simple">5TL</abbrev> 3.5.</p></tp:treatment-sec><tp:treatment-sec sec-type="variation" id="SECID0EKLBI"><title>Variation.</title><p>Some differences in morphology were observed among the four specimens. The dorsolateral bony ridges on the head of one paratype (<named-content xmlns:xlink="http://www.w3.org/1999/xlink" content-type="dwc:institutional_code" xlink:type="simple">CUMZ</named-content>-A-8245) are rougher than the holotype and the other paratypes. The sagittal ridge on the head of one paratype (<named-content xmlns:xlink="http://www.w3.org/1999/xlink" content-type="dwc:institutional_code" xlink:type="simple">CUMZ</named-content>-A-8244) is smaller and weaker than the holotype and the other paratypes. Two paratypes (<named-content xmlns:xlink="http://www.w3.org/1999/xlink" content-type="dwc:institutional_code" xlink:type="simple">CUMZ</named-content>-A-8245 and <named-content xmlns:xlink="http://www.w3.org/1999/xlink" content-type="dwc:institutional_code" xlink:type="simple">CUMZ</named-content>-A-8246) have a more distinctly segmented vertebral ridge than the holotype and the other paratype. The holotype has much more distinct rib nodules than the three paratypes. Sizes of rib nodules varied from rounded anteriorly to irregularly shaped posteriorly among the paratypes. One paratype (<named-content xmlns:xlink="http://www.w3.org/1999/xlink" content-type="dwc:institutional_code" xlink:type="simple">CUMZ</named-content>-A-8246) has an undulated surface of the dorsal fin, while the other type specimens have an even-surfaced dorsal fin. Type specimens are generally similar in color pattern, but the coloration of the dorsal, ventral, and lateral head, parotoids, vertebral ridge, rib nodules, limbs, and whole tail is much lighter in the holotype than the three paratypes. The color of the digit tips of the holotype is dark brown, but those of the paratypes are black. Morphological variations between the specimens are shown in Figure <xref ref-type="fig" rid="F5">5</xref>.</p><fig id="F5" position="float" orientation="portrait"><object-id xmlns:xlink="http://www.w3.org/1999/xlink" content-type="doi" xlink:type="simple">10.3897/zookeys.1072.75320.figure5</object-id><object-id xmlns:xlink="http://www.w3.org/1999/xlink" content-type="arpha" xlink:type="simple">7C0F3193-A327-594D-80A3-9846AAA7048D</object-id><label>Figure 5.</label><caption><p>Holotype (<named-content xmlns:xlink="http://www.w3.org/1999/xlink" content-type="dwc:institutional_code" xlink:type="simple">CUMZ</named-content>-A-8243) and paratypes (<named-content xmlns:xlink="http://www.w3.org/1999/xlink" content-type="dwc:institutional_code" xlink:type="simple">CUMZ</named-content>-A-8244, <named-content xmlns:xlink="http://www.w3.org/1999/xlink" content-type="dwc:institutional_code" xlink:type="simple">CUMZ</named-content>-A-8245, and <named-content xmlns:xlink="http://www.w3.org/1999/xlink" content-type="dwc:institutional_code" xlink:type="simple">CUMZ</named-content>-A-8246) of <italic><tp:taxon-name><tp:taxon-name-part taxon-name-part-type="genus" reg="Tylototriton">Tylototriton</tp:taxon-name-part><tp:taxon-name-part taxon-name-part-type="species" reg="umphangensis">umphangensis</tp:taxon-name-part></tp:taxon-name></italic> sp. nov. before preservation. <bold>A</bold> dorsal view <bold>B</bold> ventral view. Scale bar: 20 mm.</p></caption><graphic xmlns:xlink="http://www.w3.org/1999/xlink" xlink:href="zookeys-1072-083-g005.jpg" position="float" orientation="portrait" xlink:type="simple" id="oo_612819.jpg"><uri content-type="original_file" xlink:type="simple">https://binary.pensoft.net/fig/612819</uri></graphic></fig><fig id="F6" position="float" orientation="portrait"><object-id xmlns:xlink="http://www.w3.org/1999/xlink" content-type="doi" xlink:type="simple">10.3897/zookeys.1072.75320.figure6</object-id><object-id xmlns:xlink="http://www.w3.org/1999/xlink" content-type="arpha" xlink:type="simple">192FEA01-B01A-5EBE-8AAD-856D87FD64F7</object-id><label>Figure 6.</label><caption><p>The <abbrev xmlns:xlink="http://www.w3.org/1999/xlink" xlink:title="principal component analysis" id="ABBRID0E3NBI" xlink:type="simple">PCA</abbrev> plots of PC1 vs PC2 for morphometric parameters between the <abbrev xmlns:xlink="http://www.w3.org/1999/xlink" xlink:title="Umphang Wildlife Sanctuary" id="ABBRID0EAOBI" xlink:type="simple">UPWS</abbrev> population (<italic><tp:taxon-name><tp:taxon-name-part taxon-name-part-type="genus" reg="Tylototriton">Tylototriton</tp:taxon-name-part><tp:taxon-name-part taxon-name-part-type="species" reg="umphangensis">umphangensis</tp:taxon-name-part></tp:taxon-name></italic> sp. nov. described herein) (circle) and specimens of <italic><tp:taxon-name><tp:taxon-name-part taxon-name-part-type="genus" reg="Tylototriton">T.</tp:taxon-name-part><tp:taxon-name-part taxon-name-part-type="species" reg="uyenoi">uyenoi</tp:taxon-name-part></tp:taxon-name></italic> (triangle).</p></caption><graphic xmlns:xlink="http://www.w3.org/1999/xlink" xlink:href="zookeys-1072-083-g006.jpg" position="float" orientation="portrait" xlink:type="simple" id="oo_612820.jpg"><uri content-type="original_file" xlink:type="simple">https://binary.pensoft.net/fig/612820</uri></graphic></fig></tp:treatment-sec><tp:treatment-sec sec-type="comparisons" id="SECID0E6OBI"><title>Comparisons.</title><p><italic><tp:taxon-name><tp:taxon-name-part taxon-name-part-type="genus" reg="Tylototriton">Tylototriton</tp:taxon-name-part><tp:taxon-name-part taxon-name-part-type="species" reg="umphangensis">umphangensis</tp:taxon-name-part></tp:taxon-name></italic> sp. nov. differs from the other species of subgenus <tp:taxon-name><tp:taxon-name-part taxon-name-part-type="genus" reg="Tylototriton"/><tp:taxon-name-part taxon-name-part-type="subgenus" reg="Tylototriton">Tylototriton</tp:taxon-name-part></tp:taxon-name> as follows: from <italic><tp:taxon-name><tp:taxon-name-part taxon-name-part-type="genus" reg="Tylototriton">T.</tp:taxon-name-part><tp:taxon-name-part taxon-name-part-type="species" reg="taliangensis">taliangensis</tp:taxon-name-part></tp:taxon-name></italic> by having orange-brown markings on the head, trunk, limbs, and tail (vs uniformly black body except for distal fingers, toes, and posterior parotoids in <italic><tp:taxon-name><tp:taxon-name-part taxon-name-part-type="genus" reg="Tylototriton">T.</tp:taxon-name-part><tp:taxon-name-part taxon-name-part-type="species" reg="taliangensis">taliangensis</tp:taxon-name-part></tp:taxon-name></italic>); from <italic><tp:taxon-name><tp:taxon-name-part taxon-name-part-type="genus" reg="Tylototriton">T.</tp:taxon-name-part><tp:taxon-name-part taxon-name-part-type="species" reg="kweichowensis">kweichowensis</tp:taxon-name-part></tp:taxon-name></italic> and <italic><tp:taxon-name><tp:taxon-name-part taxon-name-part-type="genus" reg="Tylototriton">T.</tp:taxon-name-part><tp:taxon-name-part taxon-name-part-type="species" reg="pseudoverrucosus">pseudoverrucosus</tp:taxon-name-part></tp:taxon-name></italic> by having separated rib nodules (vs connected orange markings forming continuous dorsolateral lines in <italic><tp:taxon-name><tp:taxon-name-part taxon-name-part-type="genus" reg="Tylototriton">T.</tp:taxon-name-part><tp:taxon-name-part taxon-name-part-type="species" reg="kweichowensis">kweichowensis</tp:taxon-name-part></tp:taxon-name></italic> and <italic><tp:taxon-name><tp:taxon-name-part taxon-name-part-type="genus" reg="Tylototriton">T.</tp:taxon-name-part><tp:taxon-name-part taxon-name-part-type="species" reg="pseudoverrucosus">pseudoverrucosus</tp:taxon-name-part></tp:taxon-name></italic>); from <italic><tp:taxon-name><tp:taxon-name-part taxon-name-part-type="genus" reg="Tylototriton">T.</tp:taxon-name-part><tp:taxon-name-part taxon-name-part-type="species" reg="shanorum">shanorum</tp:taxon-name-part></tp:taxon-name></italic> and <italic><tp:taxon-name><tp:taxon-name-part taxon-name-part-type="genus" reg="Tylototriton">T.</tp:taxon-name-part><tp:taxon-name-part taxon-name-part-type="species" reg="anguliceps">anguliceps</tp:taxon-name-part></tp:taxon-name></italic> by having a sagittal ridge and rather steep dorsolateral bony ridges on the head (vs no sagittal ridge and rather flat dorsolateral bony ridges on head in <italic><tp:taxon-name><tp:taxon-name-part taxon-name-part-type="genus" reg="Tylototriton">T.</tp:taxon-name-part><tp:taxon-name-part taxon-name-part-type="species" reg="shanorum">shanorum</tp:taxon-name-part></tp:taxon-name></italic>, and prominent sagittal ridge and the posterior ends of dorsolateral bony ridges distinctly curved medially in <italic><tp:taxon-name><tp:taxon-name-part taxon-name-part-type="genus" reg="Tylototriton">T.</tp:taxon-name-part><tp:taxon-name-part taxon-name-part-type="species" reg="anguliceps">anguliceps</tp:taxon-name-part></tp:taxon-name></italic>); from <italic><tp:taxon-name><tp:taxon-name-part taxon-name-part-type="genus" reg="Tylototriton">T.</tp:taxon-name-part><tp:taxon-name-part taxon-name-part-type="species" reg="ngarsuensis">ngarsuensis</tp:taxon-name-part></tp:taxon-name></italic> by having truncate snout in dorsal view (vs rounded in <italic><tp:taxon-name><tp:taxon-name-part taxon-name-part-type="genus" reg="Tylototriton">T.</tp:taxon-name-part><tp:taxon-name-part taxon-name-part-type="species" reg="ngarsuensis">ngarsuensis</tp:taxon-name-part></tp:taxon-name></italic>); from <italic><tp:taxon-name><tp:taxon-name-part taxon-name-part-type="genus" reg="Tylototriton">T.</tp:taxon-name-part><tp:taxon-name-part taxon-name-part-type="species" reg="himalayanus">himalayanus</tp:taxon-name-part></tp:taxon-name></italic> by lacking grooves on either side at the basal tail (vs present in <italic><tp:taxon-name><tp:taxon-name-part taxon-name-part-type="genus" reg="Tylototriton">T.</tp:taxon-name-part><tp:taxon-name-part taxon-name-part-type="species" reg="himalayanus">himalayanus</tp:taxon-name-part></tp:taxon-name></italic>); from <italic><tp:taxon-name><tp:taxon-name-part taxon-name-part-type="genus" reg="Tylototriton">T.</tp:taxon-name-part><tp:taxon-name-part taxon-name-part-type="species" reg="yangi">yangi</tp:taxon-name-part></tp:taxon-name></italic> by having uniformly orange-brown parotoids (vs black coloration except for posterior end of parotoids with orange coloration in <italic><tp:taxon-name><tp:taxon-name-part taxon-name-part-type="genus" reg="Tylototriton">T.</tp:taxon-name-part><tp:taxon-name-part taxon-name-part-type="species" reg="yangi">yangi</tp:taxon-name-part></tp:taxon-name></italic>); from <italic><tp:taxon-name><tp:taxon-name-part taxon-name-part-type="genus" reg="Tylototriton">T.</tp:taxon-name-part><tp:taxon-name-part taxon-name-part-type="species" reg="kachinorum">kachinorum</tp:taxon-name-part></tp:taxon-name></italic>, <italic><tp:taxon-name><tp:taxon-name-part taxon-name-part-type="genus" reg="Tylototriton">T.</tp:taxon-name-part><tp:taxon-name-part taxon-name-part-type="species" reg="pulcherrimus">pulcherrimus</tp:taxon-name-part></tp:taxon-name></italic>, and <italic><tp:taxon-name><tp:taxon-name-part taxon-name-part-type="genus" reg="Tylototriton">T.</tp:taxon-name-part><tp:taxon-name-part taxon-name-part-type="species" reg="shanjing">shanjing</tp:taxon-name-part></tp:taxon-name></italic> by having light orange-brown on part of pubic region (vs light yellowish-grey ventral surfaces in <italic><tp:taxon-name><tp:taxon-name-part taxon-name-part-type="genus" reg="Tylototriton">T.</tp:taxon-name-part><tp:taxon-name-part taxon-name-part-type="species" reg="kachinorum">kachinorum</tp:taxon-name-part></tp:taxon-name></italic>, and yellowish-orange to bright yellow ventral trunk in <italic><tp:taxon-name><tp:taxon-name-part taxon-name-part-type="genus" reg="Tylototriton">T.</tp:taxon-name-part><tp:taxon-name-part taxon-name-part-type="species" reg="pulcherrimus">pulcherrimus</tp:taxon-name-part></tp:taxon-name></italic> and <italic><tp:taxon-name><tp:taxon-name-part taxon-name-part-type="genus" reg="Tylototriton">T.</tp:taxon-name-part><tp:taxon-name-part taxon-name-part-type="species" reg="shanjing">shanjing</tp:taxon-name-part></tp:taxon-name></italic>); from <italic><tp:taxon-name><tp:taxon-name-part taxon-name-part-type="genus" reg="Tylototriton">T.</tp:taxon-name-part><tp:taxon-name-part taxon-name-part-type="species" reg="verrucosus">verrucosus</tp:taxon-name-part></tp:taxon-name></italic> by having rough dorsolateral bony ridges (vs smooth in <italic><tp:taxon-name><tp:taxon-name-part taxon-name-part-type="genus" reg="Tylototriton">T.</tp:taxon-name-part><tp:taxon-name-part taxon-name-part-type="species" reg="verrucosus">verrucosus</tp:taxon-name-part></tp:taxon-name></italic>); from <italic><tp:taxon-name><tp:taxon-name-part taxon-name-part-type="genus" reg="Tylototriton">T.</tp:taxon-name-part><tp:taxon-name-part taxon-name-part-type="species" reg="podichthys">podichthys</tp:taxon-name-part></tp:taxon-name></italic> and <italic><tp:taxon-name><tp:taxon-name-part taxon-name-part-type="genus" reg="Tylototriton">T.</tp:taxon-name-part><tp:taxon-name-part taxon-name-part-type="species" reg="phukhaensis">phukhaensis</tp:taxon-name-part></tp:taxon-name></italic> by having short and weak sagittal ridge on the head (vs indistinct sagittal ridge on head in <italic><tp:taxon-name><tp:taxon-name-part taxon-name-part-type="genus" reg="Tylototriton">T.</tp:taxon-name-part><tp:taxon-name-part taxon-name-part-type="species" reg="podichthys">podichthys</tp:taxon-name-part></tp:taxon-name></italic>, and narrow, long, and prominent sagittal ridge on head in <italic><tp:taxon-name><tp:taxon-name-part taxon-name-part-type="genus" reg="Tylototriton">T.</tp:taxon-name-part><tp:taxon-name-part taxon-name-part-type="species" reg="phukhaensis">phukhaensis</tp:taxon-name-part></tp:taxon-name></italic>); from <italic><tp:taxon-name><tp:taxon-name-part taxon-name-part-type="genus" reg="Tylototriton">T.</tp:taxon-name-part><tp:taxon-name-part taxon-name-part-type="species" reg="panwaensis">panwaensis</tp:taxon-name-part></tp:taxon-name></italic> by having narrow vertebral ridge (vs wide in <italic><tp:taxon-name><tp:taxon-name-part taxon-name-part-type="genus" reg="Tylototriton">T.</tp:taxon-name-part><tp:taxon-name-part taxon-name-part-type="species" reg="panwaensis">panwaensis</tp:taxon-name-part></tp:taxon-name></italic>).</p></tp:treatment-sec><tp:treatment-sec sec-type="distribution" id="SECID0ED1BI"><title>Distribution.</title><p>Umphang Wildlife Sanctuary, Tak Province, western Thailand (Fig. <xref ref-type="fig" rid="F1">1</xref>). The Umphang Wildlife Sanctuary is located along the Dawna Range, which is a mountain range in eastern Myanmar and northwestern Thailand. Thus, this species is expected to also occur in Myanmar and elsewhere in western Thailand.</p></tp:treatment-sec><tp:treatment-sec sec-type="natural history" id="SECID0EN1BI"><title>Natural history.</title><p>All specimens were found during the afternoon at around 14:30 h hidden under leaf litter and between stems of arrowroot plants (family <tp:taxon-name><tp:taxon-name-part taxon-name-part-type="family">Marantaceae</tp:taxon-name-part></tp:taxon-name>) in a small ephemeral pond (Fig. <xref ref-type="fig" rid="F7">7</xref>) during the rainy season, which is the breeding season of <italic><tp:taxon-name><tp:taxon-name-part taxon-name-part-type="genus" reg="Tylototriton">Tylototriton</tp:taxon-name-part></tp:taxon-name></italic> species. The pond had clear water and the bottom was covered with dense leaf litter. The surrounding area was composed of hill evergreen forest. The pond size was approximately 520 cm long, 270 cm wide, and 17 cm in maximum depth. The water temperature was 23.1 °C. The water quality parameters were: pH 6.4; dissolved oxygen 4.13 mg/L; conductivity 23 µS/cm; total dissolved solid 15 mg/L; and turbidity 7.6 NTU. No fish were observed.</p><fig id="F7" position="float" orientation="portrait"><object-id xmlns:xlink="http://www.w3.org/1999/xlink" content-type="doi" xlink:type="simple">10.3897/zookeys.1072.75320.figure7</object-id><object-id xmlns:xlink="http://www.w3.org/1999/xlink" content-type="arpha" xlink:type="simple">21C8B57A-0621-5EAF-BA80-856802E4370D</object-id><label>Figure 7.</label><caption><p>Habitat at the type locality of <italic><tp:taxon-name><tp:taxon-name-part taxon-name-part-type="genus" reg="Tylototriton">Tylototriton</tp:taxon-name-part><tp:taxon-name-part taxon-name-part-type="species" reg="umphangensis">umphangensis</tp:taxon-name-part></tp:taxon-name></italic> sp. nov. at Umphang Wildlife Sanctuary, Tak Province, western Thailand.</p></caption><graphic xmlns:xlink="http://www.w3.org/1999/xlink" xlink:href="zookeys-1072-083-g007.jpg" position="float" orientation="portrait" xlink:type="simple" id="oo_612821.jpg"><uri content-type="original_file" xlink:type="simple">https://binary.pensoft.net/fig/612821</uri></graphic></fig></tp:treatment-sec><tp:treatment-sec><!--Section generated to contain objects referenced in tp:taxon-treatment.--><fig id="F3" position="float" orientation="portrait"><object-id xmlns:xlink="http://www.w3.org/1999/xlink" content-type="doi" xlink:type="simple">10.3897/zookeys.1072.75320.figure3</object-id><object-id xmlns:xlink="http://www.w3.org/1999/xlink" content-type="arpha" xlink:type="simple">5914CF1D-834D-530E-986A-73E02C9F9AEE</object-id><label>Figure 3.</label><caption><p>Male <italic><tp:taxon-name><tp:taxon-name-part taxon-name-part-type="genus" reg="Tylototriton">Tylototriton</tp:taxon-name-part><tp:taxon-name-part taxon-name-part-type="species" reg="umphangensis">umphangensis</tp:taxon-name-part></tp:taxon-name></italic> sp. nov.</p></caption><graphic xmlns:xlink="http://www.w3.org/1999/xlink" xlink:href="zookeys-1072-083-g003.jpg" position="float" orientation="portrait" xlink:type="simple" id="oo_612817.jpg"><uri content-type="original_file" xlink:type="simple">https://binary.pensoft.net/fig/612817</uri></graphic></fig><fig id="F4" position="float" orientation="portrait"><object-id xmlns:xlink="http://www.w3.org/1999/xlink" content-type="doi" xlink:type="simple">10.3897/zookeys.1072.75320.figure4</object-id><object-id xmlns:xlink="http://www.w3.org/1999/xlink" content-type="arpha" xlink:type="simple">7AC588D3-352A-5865-8577-98D777FB757F</object-id><label>Figure 4.</label><caption><p>The male holotype of <italic><tp:taxon-name><tp:taxon-name-part taxon-name-part-type="genus" reg="Tylototriton">Tylototriton</tp:taxon-name-part><tp:taxon-name-part taxon-name-part-type="species" reg="umphangensis">umphangensis</tp:taxon-name-part></tp:taxon-name></italic> sp. nov. and other specimens of <italic><tp:taxon-name><tp:taxon-name-part taxon-name-part-type="genus" reg="Tylototriton">T.</tp:taxon-name-part><tp:taxon-name-part taxon-name-part-type="species" reg="uyenoi">uyenoi</tp:taxon-name-part></tp:taxon-name></italic> in preservative. <bold>A</bold> Holotype specimen of <italic><tp:taxon-name><tp:taxon-name-part taxon-name-part-type="genus" reg="Tylototriton">Tylototriton</tp:taxon-name-part><tp:taxon-name-part taxon-name-part-type="species" reg="umphangensis">umphangensis</tp:taxon-name-part></tp:taxon-name></italic> sp. nov. (<named-content xmlns:xlink="http://www.w3.org/1999/xlink" content-type="dwc:institutional_code" xlink:type="simple">CUMZ</named-content>-A-8243) <bold>B</bold> Topotypic specimen of <italic><tp:taxon-name><tp:taxon-name-part taxon-name-part-type="genus" reg="Tylototriton">T.</tp:taxon-name-part><tp:taxon-name-part taxon-name-part-type="species" reg="uyenoi">uyenoi</tp:taxon-name-part></tp:taxon-name></italic> (<abbrev xmlns:xlink="http://www.w3.org/1999/xlink" xlink:title="Natural History Museum, National Science Museum, Thailand" id="ABBRID0EIYAI" xlink:type="simple">THNHM</abbrev> 10319) from Doi Suthep-Doi Pui <abbrev xmlns:xlink="http://www.w3.org/1999/xlink" xlink:title="Suthep-Doi Pui National Park" id="ABBRID0EMYAI" xlink:type="simple">NP</abbrev>, Chiang Mai Province <bold>C</bold> specimen of <italic><tp:taxon-name><tp:taxon-name-part taxon-name-part-type="genus" reg="Tylototriton">T.</tp:taxon-name-part><tp:taxon-name-part taxon-name-part-type="species" reg="uyenoi">uyenoi</tp:taxon-name-part></tp:taxon-name></italic> (<abbrev xmlns:xlink="http://www.w3.org/1999/xlink" xlink:title="Natural History Museum, National Science Museum, Thailand" id="ABBRID0E4YAI" xlink:type="simple">THNHM</abbrev> 13866) from Doi Inthanon <abbrev xmlns:xlink="http://www.w3.org/1999/xlink" xlink:title="Suthep-Doi Pui National Park" id="ABBRID0EBZAI" xlink:type="simple">NP</abbrev>, Chiang Mai Province <bold>A1</bold>–<bold>C1</bold> dorsal view of the body. <bold>A2</bold>–<bold>C2</bold> ventral view of the body. <bold>A3</bold>–<bold>C3</bold> dorsal view of the head <bold>A4</bold>–<bold>C4</bold> lateral view of the head. Scale bars: 20 mm (<bold>A1</bold>–<bold>C1, A2</bold>–<bold>C2</bold>); 10 mm (<bold>A3</bold>–<bold>C3, A4</bold>–<bold>C4</bold>).</p></caption><graphic xmlns:xlink="http://www.w3.org/1999/xlink" xlink:href="zookeys-1072-083-g004.jpg" position="float" orientation="portrait" xlink:type="simple" id="oo_612818.jpg"><uri content-type="original_file" xlink:type="simple">https://binary.pensoft.net/fig/612818</uri></graphic></fig><fig id="F1" position="float" orientation="portrait"><object-id xmlns:xlink="http://www.w3.org/1999/xlink" content-type="doi" xlink:type="simple">10.3897/zookeys.1072.75320.figure1</object-id><object-id xmlns:xlink="http://www.w3.org/1999/xlink" content-type="arpha" xlink:type="simple">23A2B3C2-597B-5AE5-8463-A3BB18A949C8</object-id><label>Figure 1.</label><caption><p>Localities for the <italic><tp:taxon-name><tp:taxon-name-part taxon-name-part-type="genus" reg="Tylototriton">Tylototriton</tp:taxon-name-part><tp:taxon-name-part taxon-name-part-type="species" reg="umphangensis">umphangensis</tp:taxon-name-part></tp:taxon-name></italic> sp. nov., (<bold>circle</bold> = type locality) at Umphang Wildlife Sanctuary, Tak Province and the distribution of its closely related species. <italic><tp:taxon-name><tp:taxon-name-part taxon-name-part-type="genus" reg="Tylototriton">T.</tp:taxon-name-part><tp:taxon-name-part taxon-name-part-type="species" reg="uyenoi">uyenoi</tp:taxon-name-part></tp:taxon-name></italic> (number) in Thailand: <bold>1</bold> Namtok Mae Surin <abbrev xmlns:xlink="http://www.w3.org/1999/xlink" content-type="institution" xlink:title="Suthep-Doi Pui National Park" id="ABBRID0EQAAE" xlink:type="simple">NP</abbrev>, Mae Hong Son Province <bold>2</bold> Doi Mak Lang <bold>3</bold> Doi Ang Khang <bold>4</bold> Chiang Dao WS <bold>5</bold> Doi Suthep-Pui <bold>6</bold> Doi Chang Kien <bold>7</bold> Doi Inthanon <bold>8</bold> Doi Mon Jong, Chiang Mai Province <bold>9</bold> Doi Soi Malai, Tak Province and <bold>10</bold> Khao Laem <abbrev xmlns:xlink="http://www.w3.org/1999/xlink" xlink:title="Suthep-Doi Pui National Park" id="ABBRID0EGBAE" xlink:type="simple">NP</abbrev>, Kanchanaburi Province. <abbrev xmlns:xlink="http://www.w3.org/1999/xlink" xlink:title="Suthep-Doi Pui National Park" id="ABBRID0EKBAE" xlink:type="simple">NP</abbrev> = National Park and WS = Wildlife Sanctuary. The map is modified by N. Taewcharoen.</p></caption><graphic xmlns:xlink="http://www.w3.org/1999/xlink" xlink:href="zookeys-1072-083-g001.jpg" position="float" orientation="portrait" xlink:type="simple" id="oo_612815.jpg"><uri content-type="original_file" xlink:type="simple">https://binary.pensoft.net/fig/612815</uri></graphic></fig></tp:treatment-sec><ref-list><ref id="B18"><mixed-citation xmlns:xlink="http://www.w3.org/1999/xlink" xlink:type="simple"><person-group><name name-style="western"><surname>Hernandez</surname><given-names>A</given-names></name><name name-style="western"><surname>Escoriza</surname><given-names>D</given-names></name><name name-style="western"><surname>Pomchote</surname><given-names>P</given-names></name><name name-style="western"><surname>Hou</surname><given-names>M</given-names></name></person-group> (<year>2019</year>) <article-title>New localities for <italic><tp:taxon-name><tp:taxon-name-part taxon-name-part-type="genus">Tylototriton</tp:taxon-name-part><tp:taxon-name-part taxon-name-part-type="species">uyenoi</tp:taxon-name-part></tp:taxon-name></italic>, <italic><tp:taxon-name><tp:taxon-name-part taxon-name-part-type="genus">T.</tp:taxon-name-part><tp:taxon-name-part taxon-name-part-type="species">panhai</tp:taxon-name-part></tp:taxon-name></italic> and <italic><tp:taxon-name><tp:taxon-name-part taxon-name-part-type="genus">T.</tp:taxon-name-part><tp:taxon-name-part taxon-name-part-type="species">anguliceps</tp:taxon-name-part></tp:taxon-name></italic> in Thailand with remarks on the southernmost distribution of the genus.</article-title><source>The Herpetological Bulletin</source><volume>147</volume>: <fpage>15</fpage>–<lpage>18</lpage>. <ext-link xlink:type="simple" ext-link-type="doi" xlink:href="10.33256/hb147.1518">https://doi.org/10.33256/hb147.1518</ext-link></mixed-citation></ref></ref-list></tp:taxon-treatment>
